# Supplementary material for: Governmental Incentives, Satisfaction with Health Promotional Materials, and COVID-19 Vaccination Uptake among Community-Dwelling Older Adults in Hong Kong: A Random Telephone Survey
Source: Vaccines (Basel). 2022 May 6;10(5):732. doi: 10.3390/vaccines10050732 (PMC9147504; doi:10.3390/vaccines10050732)
Supplement: Supplementary file 1 [file vaccines-10-00732-s001.zip]

Archive with 2 entries (2 files):
- Supplementary 1 Comparing COVID-19 vaccination uptake before and after the 5th wave.pdf
- Supplementary 2 Comparing participants aged 65-74 years with those aged 75 years or above.pdf
